# Supplementary material for: Equally Good Neurological, Growth, and Health Outcomes up to 6 Years of Age in Moderately Preterm Infants Who Received Exclusive vs. Fortified Breast Milk—A Longitudinal Cohort Study
Source: Nutrients. 2023 May 15;15(10):2318. doi: 10.3390/nu15102318 (PMC10223744; doi:10.3390/nu15102318)
Supplement: Supplementary file 1 [file nutrients-15-02318-s001.zip]

Archive with 1 entries (1 files):
- nutrients-2384233-supplementary.pdf
